# Supplementary material for: Incidence of sudden unexpected death in nocturnal frontal lobe epilepsy: a cohort study
Source: Sleep Med. 2015 Feb;16(2):232–6. doi: 10.1016/j.sleep.2014.09.019 (PMC4350853; doi:10.1016/j.sleep.2014.09.019)
Supplement: Conflict of interest — ICMJE Form for Disclosure of Potential Conflicts of Interest form. [file mmc1.zip]

Archive with 11 entries (11 files):
- COI form-sudep nei nfle -Di Vito.pdf
- COI form-sudep nei nfle -Rinaldi.pdf
- COI form-sudep nei nfle PROVINI.pdf
- COI form-sudep nei nfle- Ferri.pdf
- COI form-sudep nei nfle- Plazzi.pdf
- COI form-sudep nei nfle-Bisulli.pdf
- COI form-sudep nei nfle-Licchetta.pdf
- COI form-sudep nei nfle-Mostacci.pdf
- COI form-sudep nei nfle-tinuper.pdf
- COI form-sudep nei nfle-trippi.pdf
- COI form-sudep nei nfle_Vignatelli.pdf
